# Supplementary material for: Developing Messages to Prevent Smokeless Tobacco and Nicotine Pouch Uptake Among Early Career Rural Firefighters in California: A Qualitative Study
Source: Behav Sci (Basel). 2026 Mar 22;16(3):470. doi: 10.3390/bs16030470 (PMC13024641; doi:10.3390/bs16030470)
Supplement: Supplementary file 1 [file behavsci-16-00470-s001.zip]

Archive with 1 entries (1 files):
- behavsci-4101765-supplementary.pdf
